# Supplementary material for: Barriers and Facilitators Related to the Adoption of Policies to Reduce Ultra-Processed Foods Consumption: A Scoping Review
Source: Int J Environ Res Public Health. 2023 Mar 8;20(6):4729. doi: 10.3390/ijerph20064729 (PMC10048733; doi:10.3390/ijerph20064729)
Supplement: Supplementary file 1 [file ijerph-20-04729-s001.zip]

Archive with 3 entries (3 files):
- Supplementary file S1_Documents included in the scoping review.xlsx
- Supplementary file S2_Enablers related to ultraprocessed food taxes frontofpackage labeling and marketing restrictions by country.xlsx
- Supplementary file S3_Barriers related to ultra-processed food taxes frontofpackage labeling and marketing restrictions by country.xlsx
