# Supplementary material for: Barriers and Facilitators Related to the Adoption of Policies to Reduce Ultra-Processed Foods Consumption: A Scoping Review
Source: Int J Environ Res Public Health. 2023 Mar 8;20(6):4729. doi: 10.3390/ijerph20064729 (PMC10048733; doi:10.3390/ijerph20064729)
Supplement: Supplementary file 1 [file ijerph-20-04729-s001.zip › Supplementary file S1_Documents included in the scoping review.xlsx]

## Sheet: Planilha1
Code	Country	Policy	Reference
T1	UK	Food Taxes	Adams J, Pell D, Penney TL, et al. Public acceptability of the UK Soft Drinks Industry Levy: repeat cross-sectional analysis of the International Food Policy Study (2017–2019). BMJ Open. 2021;11:e051677. doi: 10.1136/bmjopen-2021-051677
T2	Saudi Arabia's	Food Taxes	Alsukait R, Bleich S, Wilde P, Singh G, Folta S. Sugary drink excise tax policy process and implementation: Case study from Saudi Arabia. Food Policy. 2019: e101789. doi:10.1016/j.foodpol.2019.101789
T3	Australia, USA	Food Taxes	Backholer K, Martin J. Sugar-sweetened beverage tax: the inconvenient truths. Public Health Nutr. 2017 Dec;20(18):3225-3227. doi: 10.1017/S1368980017003330
T4	USA	Food Taxes	Barry CL, Niederdeppe J, Gollust SE. Taxes on Sugar-Sweetened Beverages. Am J Prev Med. 2013; 44(2): 158–163. doi:10.1016/j.amepre.2012.09.065
T5	Dennark	Food Taxes	Bødker M, Pisinger C, Toft U, Jørgensen T. The rise and fall of the world's first fat tax. Health Policy (New York). 2015;119:737-742.doi: 10.1016/j.healthpol.2015.03.003
T6	Mexico	Food Taxes	Bonilla-Chacína ME, Iglesias R, Suayac A, Trezzad C, Macías C. Learning from the Mexican Experience with Taxes on Sugar-Sweetened Beverages and Energy-Dense Foods of Low Nutritional Value: Poverty and Social Impact Analysis.Washington, DC: World Bank, 2016
T7	South Africa	Food Taxes	Bosire EN, Stacey N, Mukoma G, Tugendhaft A, Hofman K, Norris SA. Attitudes and perceptions among urban South Africans towards sugar-sweetened beverages and taxation. Public Health Nutr. 2019; 1-10. https://doi.org/10.1017/S1368980019001356
T8	USA	Food Taxes	Braid L, Oliva R, Nichols K, Reyes A, Guzman J, Goldman RE, Woo Baidal JA. Community Perceptions in New York City: Sugar-Sweetened Beverage Policies and Programs in the First 1000 Days. Matern Child Health J. 2022 Jan;26(1):193-204. doi: 10.1007/s10995-021-03255-8.
T9	UK	Food Taxes	Bridge G, Flint SW, Tench R. An exploration of the portrayal of the UK soft drinks industry levy in UK national newspapers. Public Health Nutrition: 23(17), 3241–3249. doi:10.1017/S1368980020000208
T10	Brazil	Food Taxes	Bridge G, Groisman S, Bedi R. Sugar-sweetened beverage taxes in Brazil: past, present, and future. J Public Health Pol. 2022; https://doi.org/10.1057/s41271-022-00336-y
T11	Philipines, Thailand, Vietnan	Food Taxes	Bridge G, Lomazzi M, Bedi R. Implementation of a sugar-sweetened beverage tax in low- and middle-income countries: recommendations for policymakers. J Public Health Policy. 2020 Mar;41(1):84-97. doi: 10.1057/s41271-019-00196-z.
T12	UK	Food Taxes	Buckton CH, Fergie G, Leifeld P, Hilton S. A discourse network analysis of UK newspaper coverage of the "sugar tax" debate before and after the announcement of the Soft Drinks Industry Levy. BMC Public Health. 2019 May 2;19(1):490. doi: 10.1186/s12889-019-6799-9
T13	Canada	Food Taxes	Buhler S, Raine KD, Arango M, Pellerin S, Neary NE. Building a Strategy for Obesity Prevention One Piece at a Time: The Case of Sugar-Sweetened Beverage Taxation. Can J Diabetes 2013; 37(2): 97–102. doi:10.1016/j.jcjd.2013.03.025
T14	Ireland	Food Taxes	Campbell N, Mialon M, Reilly K, Browne S, Finucane FM. How are frames generated? Insights from the industry lobby against the sugar tax in Ireland. Soc Sci Med. 2020: e113215. doi:10.1016/j.socscimed.2020.113215
T15	Mexico	Food Taxes	Carriedo A, Lock K, Hawkins B. Policy Process And Non-State Actors' Influence On The 2014 Mexican Soda Tax. Health Policy Plan. 2020 Jul 16:czaa060. doi: 10.1093/heapol/czaa060.
T16	South Africa	Food Taxes	Cullinan K, Majija L, Cotter T, Kotov A, Mullin S, Murukutla N. Lessons From South Africa’s Campaign for a Tax on Sugary Beverages. New York: Vital Strategies, 2020
T17	USA	Food Taxes	Curry LE, Rogers T, Williams P, Homsi G, Willett J, Schmitt CL. Public attitudes and support for a sugar-sweetened beverage tax in America's heartland. Health Promot Pract. 2018;19(3):418–26
T18	Mexico	Food Taxes	Donaldson E. Advocating for Sugar-sweetened Beverage Taxation: A case study of Mexico. Johns Hopkins Bloomberg School of Public Health; 2015.
T19	USA	Food Taxes	Donaldson EA, Cohen JE, Rutkow L, Villanti AC, Kanarek NF, Barry CL. Public support for a sugar-sweetened beverage tax and pro-tax messages in a Mid-Atlantic US state. Public Health Nutr. 2015;18: 2263-2273. doi 10.1017/S1368980014002699
T20	Australia	Food Taxes	Dry T, Baker P. Generating Political Commitment for Regulatory Interventions Targeting Dietary Harms and Poor Nutrition: A Case Study on Sugar-Sweetened Beverage Taxation in Australia. IJHPM. 2021; x(x):1-13. doi: 10.34172/ijhpm.2021.174
T21	Mexico	Food Taxes	Du M, Tugendhaft A, Erzse A, Hofman KJ. Sugar-Sweetened Beverage Taxes: Industry Response and Tactics. Yale J Biol Med. 2018 Jun 28;91(2):185-190.
T22	UK	Food Taxes	Elliott-Green A, Hyseni L, Lloyd-Williams F, Bromley H, Capewell S. Sugar-sweetened beverages coverage in the British media: an analysis of public health advocacy versus pro-industry messaging. BMJ Open. 2016 Jul 19;6(7):e011295. doi: 10.1136/bmjopen-2016-011295
T23	USA	Food Taxes	Elstein JG, Lowery CM, Sangoi P, Peterhans A, Bleich SN, Lawman HG, Roberto CA. Analysis of Public Testimony About Philadelphia's Sweetened Beverage Tax. Am J Prev Med. 2022; 62 (3): e178-e187. https://doi.org/10.1016/j.amepre.2021.08.023
T24	South Africa	Food Taxes	Essman M, Stoltze FM, Carpentier FD, et al. Examining the news media reaction to a national sugary beverage tax in South Africa: a quantitative content analysis. BMC Public Health. 2021; 21: 454. https://doi.org/10.1186/s12889-021-10460-1
T25	South Africa	Food Taxes	Fooks GJ, Williams S, Box G, Sacks G. Corporations' use and misuse of evidence to influence health policy: a case study of sugar-sweetened beverage taxation. Global Health. 2019;15(1):56. doi: 10.1186/s12992-019-0495-5
T26	Colombia	Food Taxes	Garcia MI, Uribe MV, Iunes R. The Political Economy of the 2016 Tobacco and Proposed Sugar-Sweetened Beverage Tax Increases in Colombia. Washington (DC): World Bank, 2017. Available on: https://openknowledge.worldbank.org/handle/10986/28569
T27	USA	Food Taxes	Glauser W. Soda war heats up. CMAJ. 2011; 183(15), E1095–E1096. doi:10.1503/cmaj.109-3965
T28	USA	Food Taxes	Gollust SE, Barry CL, Niederdeppe J. Americans’ Opinions about Policies to Reduce Consumption of Sugar-Sweetened Beverages. Prev Med. 2014; 11 (63C): 52–57.
T29	USA	Food Taxes	Gollust SE, Barry CL, Niederdeppe J. Partisan Responses to Public Health Messages: Motivated Reasoning and Sugary Drink Taxes. J Health Polit Policy Law. 2017; 42(6): 1005–1037. doi:10.1215/03616878-4193606
T30	Mexico	Food Taxes	Gómez-Dantés O, Orozco-Núñez E, Torres-de la Rosa CP, López-Santiago M. Stakeholder analysis of the deliberation of an increase to the excise tax on sweetened beverages in Mexico. Salud Publica Mex. 2021;63: 436-43.
T31	UE	Food Taxes	Hagenaars LL, Jeurissen PP, Klazinga NS. Sugar-sweetened beverage taxation in 2017: a commentary on the reasons behind their quick spread in the EU compared with the USA. Public Health Nutr.2018: 1–4. doi:10.1017/s1368980018002008
T32	Malaysia	Food Taxes	Hanim MFM, Md Sabri BA, Yusof N. Online News Coverage of the Sugar-Sweetened Beverages Tax in Malaysia: Content Analysis. JMIR Public Health Surveill. 2021;7(8):e24523. doi: 10.2196/24523.
T33	Dennark, UK	Food Taxes	Hawkes N. Soft drink makers consider legal challenge against sugar tax. BMJ. 2016; i1661. doi:10.1136/bmj.i1661
T34	USA	Food Taxes	Hessari NM, Ruskin G, McKee M, Stuckler D. Public Meets Private: Conversations Between Coca-Cola and the CDC. Milbank Q. 2019: 1-17. doi:10.1111/1468-0009.12368
T35	UK	Food Taxes	Hilton S, Buckton CH, Henrichsen T, Fergie G, Leifeld P. Policy congruence and advocacy strategies in the discourse networks of minimum unit pricing for alcohol and the soft drinks industry levy. Addiction. 2020; 115(12):2303-2314. doi:10.1111/add.15068
T36	UK	Food Taxes	Hilton S, Buckton CH, Patterson C, Katikireddi SV, Lloyd-Williams F, Hyseni L, et al. Following in the footsteps of tobacco and alcohol? Stakeholder discourse in UK newspaper coverage of the Soft Drinks Industry Levy. Public Health Nutr. 2019; 22 (12): 2317-2328. doi:10.1017/s1368980019000739
T37	USA	Food Taxes	Isett KR, Laugesen MJ, Cloud DH. Learning from new York City : a case study of public health policy practice in the Bloomberg administration. J Public Health Manag Pract. 2015;21(4):313–22
T38	Mexico	Food Taxes	James E, Lajous M, Reich MR. The Politics of Taxes for Health: An Analysis of the Passage of the Sugar-Sweetened Beverage Tax in Mexico. Health Syst Reform. 2020;6(1):e1669122. doi: 10.1080/23288604.2019.1669122
T39	USA	Food Taxes	Jou J, Niederdeppe J, Barry CL, Gollust SE. Strategic messaging to promote taxation of sugar-sweetened beverages: lessons from recent political campaigns. Am J Public Health. 2014 May;104(5):847-53. doi: 10.2105/AJPH.2013.301679
T40	USA	Food Taxes	Kamerow D. The case of the sugar sweetened beverage tax. BMJ. 2010;341:c3719 doi: https://doi.org/10.1136/bmj.c3719
T41	South Africa	Food Taxes	Karim SA, Kruger P, Hofman K. Industry strategies in the parliamentary process of adopting a sugar-sweetened beverage tax in South Africa: a systematic mapping. Glob. Health. 2020; 16(1). doi:10.1186/s12992-020-00647-3
T42	France	Food Taxes	Le Bodo Y, Etilé F, Gagnon F, De Wals P. Conditions influencing the adoption of a soda tax for public health: Analysis of the French case (2005–2012). Food Policy. 2019; e101765. doi:10.1016/j.foodpol.2019.101765
T43	USA	Food Taxes	Min H. Large-Sized Soda Ban as an Alternative to Soda Tax. Cornell J Law Public Policy. 2013; 23(1): 187-232
T44	Mexico	Food Taxes	Moise N, Cifuentes E, Orozco E, Willett W. Limiting the consumption of sugar sweetened beverages in Mexico's obesogenic environment: a qualitative policy review and stakeholder analysis. J Public Health Policy. 2011;32(4):458–75. doi: 10.1057/jphp.2011.39
T45	Australia	Food Taxes	Moretto N, Kendall E, Whitty J, et al. Yes, the government should tax soft drinks: findings from a citizens' jury in Australia. Int J Environ Res Public Health. 2014;11:2456-2471. doi: 10.3390/ijerph110302456
T46	USA	Food Taxes	Mosier SL. Cookies, Candy, and Coke: Examining State Sugar-Sweetened-Beverage Tax Policy from a Multiple Streams Approach. Int Rev Pub Administr. 2014; 18 (1): 93-120 https://www.tandfonline.com/doi/abs/10.1080/12294659.2013.10805242
T47	South Africa	Food Taxes	Murukutla N, Cotter T, Wang S, et al. Results of a Mass Media Campaign in South Africa to Promote a Sugary Drinks Tax. Nutrients. 2020;12(6):1878. doi:10.3390/nu12061878
T48	Mexico, South Africa, UE, USA	Food Taxes	Myers A, Fig D, Tugendhaft A, Mandle J, Myers J, Hofman K. Sugar and health in South Africa: Potential challenges to leveraging policy change. Glob Public Health. 2015;12(1):98-115. doi: 10.1080/17441692.2015.1071419.
T49	USA	Food Taxes	Niederdeppe J, Gollust SE, Jarlenski MP, Nathanson AM, Barry CL. News coverage of sugar-sweetened beverage taxes: Pro- and antitax arguments in public discourse. 2013; Am J Public Health. 2013; 103: e92–e98. doi:10.2105/AJPH.2012.301023
T50	USA	Food Taxes	Niederdeppe J, Porticella N, Shapiro MA. Using Theory to Identify Beliefs Associated With Support for Policies to Raise the Price of High-Fat and High-Sugar Foods.J. Health Commun. 2012; 17(1): 90–104. doi:10.1080/10810730.2011.585694
T51	USA	Food Taxes	Nixon L, Mejia P, Cheyne A, Dorfman L. Big Soda’s long shadow: news coverage of local proposals to tax sugar-sweetened beverages in Richmond, El Monte and Telluride. Crit Public Health.2014; 25(3): 333–347. doi:10.1080/09581596.2014.987729
T52	Philipines	Food Taxes	Onagan F, Ho B, Chua K. Development of a sweetened beverage tax, Philippines. Bull World Health Organization. 2019; 97(2): 154-159
T53	Mexico	Food Taxes	Organizacion Panamericana de Salud. Experiencia de México en el establecimiento de impuestos a las bebidas azucaradas como estrategia de salud pública. México DF, México: OPS, 2015. Acess: Apr 25, 2022. Available: https://pesquisa.bvsalud.org/portal/resource/pt/lil-790378
T54	Mexico	Food Taxes	Ortún V, López-Valcárcel BG, Pinilla J. Tax on sugar sweetened beverages in Spain. Rev Esp Salud Publica . 2016 Oct 13;90:e1-e13.
T55	USA	Food Taxes	Paarlberg R, Mozaffarian D, Micha R. Viewpoint: Can U.S. local soda taxes continue to spread? Food Policy.2017; 71: 1–7. doi:10.1016/j.foodpol.2017.05.007
T56	Mexico	Food Taxes	Pedroza-Tobias A, Crosbie E, Mialon M, et al. Food and beverage industry interference in science and policy: efforts to block soda tax implementation in Mexico and prevent international diffusionBMJ Global Health 2021;6:e005662.
T57	USA	Food Taxes	Purtle J, Langellier B, Le-Scherban F. A case study of the Philadelphia sugarsweetened beverage tax policymaking process: implications for policy development and advocacy. J Public Health Manag Pract. 2018;24(1):4–8
T58	UK	Food Taxes	Reynolds JP, Archer S, Pilling M, Kenny M, Hollands GJ, Marteau TM. Public acceptability of nudging and taxing to reduce consumption of alcohol, tobacco, and food: A population-based survey experiment. Soc Sci Med. 2019: e112395. doi:10.1016/j.socscimed.2019.112395
T59	USA	Food Taxes	Rivard C, Smith D, McCann SE, Hyland A. Taxing sugar-sweetened beverages: A survey of knowledge, attitudes and behaviours. Publ Health Nutr. 2012; 15(8):1355-1361
T60	Mexico	Food Taxes	Rocha C, Harris J. Evidence-Based Policymaking in the Food-Health Nexus. IDS Bulletin. 2019; 50(2): 57-71
T61	USA	Food Taxes	Roh S, Niederdeppe J. The Word Outside and the Pictures in Our Heads: Contingent Framing Effects of Labels on Health Policy Preferences by Political Ideology. Health Commun. 2016; 31(9): 1063–1071. doi:10.1080/10410236.2015.1037420
T62	USA	Food Taxes	Roh S, Schuldt JP. Where there’s a will: Can highlighting future youth-targeted marketing increase support for soda taxes? Health Psychol.2014; 33(12): 1610–1613. doi:10.1037/hea0000021
T63	Australia	Food Taxes	Sainsbury E, Magnusson R, Thow AM, Colagiuria S. Explaining resistance to regulatory interventions to prevent obesity and improve nutrition: A case-study of a sugar-sweetened beverages tax in Australia. Food Policy. 2020; 93:e101904. doi.org/10.1016/j.foodpol.2020.101904
T64	NZ	Food Taxes	Signal LN, Watts C, Murphy C, Eyles H, Ni Mhurchu C. Appetite for health-related food taxes: New Zealand stakeholder views. Health Promot Int. 2018;33(5):791-800. doi: 10.1093/heapro/dax019
T65	Australia	Food Taxes	Skilton N. Momentum builds for soft-drink tax in Australia. Public Health Res Pract. 2016; 26(5). Doi: 10.17061/phrp2651665
T66	Australia	Food Taxes	Skilton N. Soft-drink politics: advocacy in action. Public Health Res Pract. 2016;26(2):e2621626
T67	NZ	Food Taxes	Sundborn G, Thornley S, Baeglehole R, Bezzant N. Policy brief: a sugary drink tax for New Zealand and 10,000-strong petition snubbed by Minister of Health and National Government. N Z Med J. 2017;130:114-116.
T68	UK	Food Taxes	Swift JA, Strathearn L, Morris A, Chi Y, Townsend T, Pearce J. Public health strategies to reduce sugar intake in the UK: an exploration of public perceptions using digital spaces. Nutr Bull. 2018;43(3):238–47.
T69	UK	Food Taxes	Thomas-Meyer M, Mytton O, Adams J. Public responses to proposals for a tax on sugar-sweetened beverages: a thematic analysis of online reader comments posted on major UK news websites. PLoS One. 2017;12. doi: /10.1371/journal.pone.0186750
T70	Fiji, Nauru, Polinésia Francesa e Samoa	Food Taxes	Thow AM, Quested C, Juventin L, Kun R, Khan AN, Swinburn B. Taxing soft drinks in the Pacific: implementation lessons for improving health. Health Promot Int. 2011;26(1):55–64
T71	Europe (France, Ireland, UK)	Food Taxes	Thow AM, Rippin HL, Mulcahy G, Duffey K, Wickramasinghe K. Sugar-sweetened beverage taxes in Europe: learning for the future. EJPH. 2022; 32 (2):273–280, https://doi.org/10.1093/eurpub/ckab211
T72	UE	Food Taxes	Tselengidis A, Östergren PO. Lobbying against sugar taxation in the European Union: Analysing the lobbying arguments and tactics of stakeholders in the food and drink industries. Scand J Public Health. 2019 Jul;47(5):565-575. doi: 10.1177/1403494818787102
T73	Dennark	Food Taxes	Vallgårda S, Holm L, Jensen JD. The Danish tax on saturated fat: why it did not survive. Eur J Clin Nutr. 2015;69:223-226. doi: 10.1038/ejcn.2014.224
T74	USA	Food Taxes	Wetter SA, Hodge JG. Taxing Sugar-Sweetened Beverages to Lower Childhood Obesity. J Law Med Ethics. 2016; 44(2): 359–363. doi:10.1177/1073110516654129
T75	Mexico, Brunei Darussalam, Malaysia, Philippines	Food Taxes	World Health Organization. Meeting report: Technical Workshop on Taxing Sugar-Sweetened Beverages. Philippines: WHO; 2016. [RS/2016/GE/42(PHL)]. Acess: Apr 14, 2022. Available: https://iris.wpro.who.int/bitstream/handle/10665.1/13549/RS-2016-GE-42-PHL-eng.pdf.
T76	USA	Food Taxes	Yanamadala S, Bragg MA, Roberto CA, Brownell KD. Food industry front groups and conflicts of interest: the case of Americans Against Food Taxes. Public Health Nutrition. 2012; 15(8): 1331–1332
TM1	USA	Food Taxes / Marketing restrictions	Oliver JE, Taeku L. Public Opinion and the Politics of Obesity in America. J Health Polit Policy Law. 2005; 30 (5): 923–954. doi 10.1215/03616878-30-5-923
TM2	USA	Food Taxes / Marketing restrictions	Simon PA, Chiang C, Lightstone AS, Shih M. Public opinion on nutritionrelated policies to combat child obesity, Los Angeles County, 2011. Prev Chronic Dis. 2014;11:E96
TM3	USA	Food Taxes / Marketing restrictions	Wolfson JA, Gollust SE, Niederdeppe J, Barry CL. The role of parents in public views of strategies to address childhood obesity in the United States. Milbank Q. 2015;93(1):73–111
L1	Uruguay	FOPL	Ares G, Antunez L, Cabrera M, Thow AM. Analysis of the policy process for the implementation of nutritional warning labels in Uruguay. PHN. 2022; 24(17):5927-40
L2	Uruguay	FOPL	Ares G, Aschemann-Witzel J, Curutchet MR, Antúnez L, Moratorio X, Bove I. A citizen perspective on nutritional warnings as front-of-pack labels: insights for the design of accompanying policy measures. PHN. 2018: 1–12. doi:10.1017/s1368980018002045
L3	Uruguay	FOPL	Ares G, Bove I, Díaz R, Moratorio X, Benia W, Gomes F. Argumentos de la industria alimentaria en contra del etiquetado frontal de advertencias nutricionales en Uruguay. Rev Panam Salud Publica. 2020;44:e20. https://doi.org/10.26633/RPSP.2020.20
L4	Mexico	FOPL	Crosbie E, Carriedo A, Schmidt L. Hollow Threats: Transnational Food and Beverage Companies' Use of International Agreements to Fight Front-of-Pack Nutrition Labeling in Mexico and Beyond. Int J Health Policy Manag. 2020. doi:10.34172/ijhpm.2020.146
L5	Iran	FOPL	Edalati S, Omidvar N, Haghighian Roudsari A, Ghodsi D, Zargaraan A. Development and implementation of nutrition labelling in Iran: A retrospective policy analysis. Int J Health Plann Manage. 2019 Jan;35(1):e28-e44. doi: 10.1002/hpm.2924.
L6	UE, UK	FOPL	Howlett S, Kennedy OB. The UK food industry’s views on front of pack nutrition labelling: a quantitative study. Proc. Nutr. Soc. 2010; 70(OCE4). doi:10.1017/s0029665111002084
L7	France	FOPL	Julia C, Charpak Y, Rusch E, Lecomte F, Lombrail P, Hercberg S. Promoting public health in nutrition: Nutri-Score and the tug of war between public health and the food industry. Eur J Public Health. 2018 Jun 1;28(3):396-397. doi: 10.1093/eurpub/cky037.
L8	France	FOPL	Julia C, Hercberg S. Big Food's Opposition to the French Nutri-Score Front-of-Pack Labeling Warrants a Global Reaction. Am J Public Health. 2018 Mar;108(3):318-320. doi: 10.2105/AJPH.2017.304284.
L9	France	FOPL	Julia C, Hercberg S. Development of a new front-of-pack nutrition label in France: the 5-Colour Nutri-Score.Public Health Panorama. 2017; 3(4): 712-725.
L10	France	FOPL	Julia C, Hercberg S. Research and lobbying conflicting on the issue of a front-of-pack nutrition labelling in France. Arch Public Health. 2016; 74(1). doi:10.1186/s13690-016-0162-8
L11	Australia	FOPL	Kumar M, Gleeson D, Barraclough S. Australia's Health Star Rating policy process: Lessons for global policy-making in front-of-pack nutrition labelling. Nutr Diet. 2018 Apr;75(2):193-199. doi: 10.1111/1747-0080.12393
L12	UE	FOPL	Kurzer P, Cooper A. Biased or not? Organized interests and the case of EU food information labeling. J Eur Public Policy. 2013; 20(5), 722–740. doi:10.1080/13501763.2012.751703
L13	Australia, NZ	FOPL	Lai J, Becher S. Front-of-pack labelling and international trade law: revisiting the Health Star Rating System. Melb. J. Int. Law. 2020; 21(1):1-46. doi: 10.2139/ssrn.3593822
L14	Australia	FOPL	Lawrence M, Woods J, Pollard C. The significant influence of 'Big Food' over the design and implementation of the Health Star Rating system. Nutr Diet. 2019 Feb;76(1):118. doi: 10.1111/1747-0080.12459
L15	Australia, UK	FOPL	Magnusson RS. Obesity prevention and personal responsibility: the case of front-of-pack food labelling in Australia. BMC Public Health. 2010 Nov 2;10:662. doi: 10.1186/1471-2458-10-662
L16	Chile	FOPL	Martinez SB, Polanco R, Espinoza M. Nutritional Regulation and International Trade in APEC Economies: The New Chilean Food Labeling Law.AJWH. 2019; 14 (1): 73-113. doi: 10.2139/ssrn.3362184
L17	Colombia	FOPL	Mialon M, Charry DAG, Cediel G, Crosbie E, Scagliusi FB, Tamayo EMP. “I had never seen so many lobbyists”: food industry political practices during the development of a new nutrition front-of-pack labelling system in Colombia. Public Health Nutr. 2020B: 1–9. doi:10.1017/s1368980020002268
L18	France e EU	FOPL	Mialon M, Julia C, Hercberg S. The policy dystopia model adapted to the food industry: the example of the Nutri-Score saga in France. 1 World Nutrition 2018;9(2):109-120
L19	Brazil	FOPL	Mialon M, Khandpur N, Mais LA, Martins APB. Arguments used by trade associations during the early development of a new front-of-pack nutrition labelling system in Brazil. Public Health Nutr. 2020: 1-9. doi 10.1017/S1368980020003596
L20	Australia, NZ	FOPL	Moore M, Jones A, Pollard CM, Yeatman H. Development of Australia's front-of-pack interpretative nutrition labelling Health Star Rating system: lessons for public health advocates. Aust N Z J Public Health. 2019 Aug;43(4):352-354. doi: 10.1111/1753-6405.12906
L21	France, Peru, USA	FOPL	Nestle M. Public Health Implications of Front-of Package Labels.Am J Public Health. 2018 Mar;108(3):320. doi: 10.2105/AJPH.2017.304284.
L22	USA	FOPL	Pomeranz JL, Wilde P, Mozaffarian D, Micha R. Mandating front-of-package food labels in the U.S. – What are the First Amendment obstacles? Food Policy. 2019; e101722. doi:10.1016/j.foodpol.2019.05.005
L23	NZ	FOPL	Signal L, Lanumata T, Ni Mhurchu C, Gorton D. Front-of-pack nutrition labelling in New Zealand: an exploration of stakeholder views about research and implementation. Health Promot J Austr. 2012 Apr;23(1):48-51. doi: 10.1071/he12048
L24	Codex	FOPL	Thow AM, Jones A, Huckel Schneider C, Labonté R. Increasing the public health voice in global decision-making on nutrition labelling. Global Health. 2020 Jan 3;16(1):3. doi: 10.1186/s12992-019-0533-3.
L25	Mexico	FOPL	White M, Barquera S. Mexico Adopts Food Warning Labels, Why Now? Health Syst Reform. 2020 Jan 1;6(1):e1752063. doi: 10.1080/23288604.2020.1752063
L26	China	FOPL	Yin X, Ye L, Xin X, Xiang L., Yu Y, Yan R, et al. Key Stakeholder Perspectives on Introducing a Front-of-Pack Labelling Scheme on Packaged Foods in China: A Qualitative Study. Nutrients. 2022; 14 (516). https://doi.org/10.3390/nu14030516
LT1	Australia	FOPL / Food Taxes	Comans T, Moretto N, Byrnes J. Public preferences for the use of taxation and labelling policy measures to combat obesity in young children in Australia. Int J Environ Res Public Health. 2017;14:324. https://doi.org/10.3390/ijerph14030324.
LT2	Mexico	FOPL / Food Taxes	Ojeda E, Torres C, Carriedo A, Mialon M, Parekh N, Orozco E. The influence of the sugar-sweetened beverage industry on public policies in Mexico. Int J Public Health . 2020 doi:10.1007/s00038-020-01414-2
LT3	Chile, Ecuador, Mexico	FOPL / Food Taxes	Pérez-Escamilla R, Lutter CK, Rabadan-Diehl C, Rubinstein A, Calvillo A, Corvalán C, Batis C, Jacoby E, Vorkoper S, Kline L, Ewart-Pierce E, Rivera JA. Prevention of childhood obesity and food policies in Latin America: from research to practice. Obes Rev. 2017 Jul;18 Suppl 2:28-38. doi: 10.1111/obr.12574.
LTM1	Australia	FOPL / Food Taxes / Marketing restrictions	Baker P, Gill T, Friel S, Carey G, Kay A. Generating political priority for regulatory interventions targeting obesity prevention: an Australian case study. Soc Sci Med. 2017 Mar;177:141-149. doi: 10.1016/j.socscimed.2017.01.047.
LTM2	Mexico	FOPL / Food Taxes / Marketing restrictions	Barquera S, Campos I, Rivera JA. Mexico attempts to tackle obesity: the process, results, push backs and future challenges. Obesity Ver. 2013; 14: 69–78. doi:10.1111/obr.12096
LTM3	Canada	FOPL / Food Taxes / Marketing restrictions	Bhawra J, Reid JL, White CM, Vanderlee L, Raine K, Hammond D. Are young Canadians supportive of proposed nutrition policies and regulations? An overview of policy support and the impact of socio- demographic factors on public opinion. Can J Public Health. 2018; 109:498-505
LTM4	Chile	FOPL / Food Taxes / Marketing restrictions	Campbell M. NCD Prevention and International Investment Law in Latin America: Chile's Experience in Preventing Obesity and Unhealthy Diets. J World Invest Trade. 2020; 21 (5): 781-808. doi 10.1163/22119000-12340195
LTM5	USA	FOPL / Food Taxes / Marketing restrictions	Caputo V, Lusk JL. What agricultural and food policies do US consumer prefer? A best‐worst scaling approach.Agric Econ. 2020;51:75–93. doi:10.1111/agec.12542
LTM6	Thailand	FOPL / Food Taxes / Marketing restrictions	Chavasit V, Kasemsup V, Tontisirin K. Thailand conquered under-nutrition very successfully but has not slowed obesity. 2013; 14 (Suppl. 2), 96–105. Doi: 10.1111/obr.12091
LTM7	Colombia	FOPL / Food Taxes / Marketing restrictions	Cortés C, Peñarredonda JL. Numero 18: En el debate sobre la comida chatarra: derrota de la sociedad civil a manos de la industria. Bogotá: Fundación Heinrich Böll Oficina Bogotá; 2019
LTM8	Chile	FOPL / Food Taxes / Marketing restrictions	Corvalán C, Reyes M, Garmendia ML, Uauy R. Structural responses to the obesity and non-communicable diseases epidemic: the Chilean Law of Food Labeling and Advertising.Obes Rev. 2013 Nov;14 Suppl 2:79-87. doi: 10.1111/obr.12099
LTM9	Chile	FOPL / Food Taxes / Marketing restrictions	Corvalán C, Reyes M, Garmendia ML, Uauy R. Structural responses to the obesity and non-communicable diseases epidemic: Update on the Chilean law of food labelling and advertising. Obes Rev. 2018r;20(3):367-374. doi: 10.1111/obr.12802.
LTM10	Australia, NZ	FOPL / Food Taxes / Marketing restrictions	Crammond B, Van C, Allender A, Peeters A, Lawrence M, Sacks G, et al. The possibility of regulating for obesity prevention – understanding regulation in the Commonwealth Government. Obes Rev. 2013; 14(3): 213-221
LTM11	South Africa	FOPL / Food Taxes / Marketing restrictions	Delobelle P, Sanders D, Puoane T, Freudenberg N. Reducing the Role of the Food, Tobacco, and Alcohol Industries in Noncommunicable Disease Risk in South Africa. Health Educ Behav. 2016; 43(1_suppl): 70S–81S. doi:10.1177/1090198115610568
LTM12	USA	FOPL / Food Taxes / Marketing restrictions	Dodson EA, Fleming C, Boehmer TK, Haire-Joshu D, Luke DA, Brownson RC. Preventing childhood obesity through state policy: qualitative assessment of enablers and barriers. J Public Health Policy 2009; 30: S161–S176. doi: 10.1057/jphp.2008.57
LTM13	Australia	FOPL / Food Taxes / Marketing restrictions	Farrell LC, Moore VM, Warin MJ, Street JM. Why do the public support or oppose obesity prevention regulations? Results from a South Australian population survey. Health Promot J Austr. 2019 Jan;30(1):47-59. doi: 10.1002/hpja.185.
LTM14	Chile	FOPL / Food Taxes / Marketing restrictions	Food and Agriculture Organization of the United Nations; Pan American Health Organization. Approval of a new food act in Chile: process summary. Santiago: FAO e WHO; 2017. Acess: Apr 14, 2022. Available: https://www.paho.org/en/documents/approval-new-food-act-chile-entry-force-june-2016-process-summary
LTM15	France	FOPL / Food Taxes / Marketing restrictions	Holdsworth M, Kameli Y, Delpeuch F. Stakeholder views on policy options for responding to the growing challenge from obesity in France: findings from the PorGrow project. Obes Rev . 2007 May;8 Suppl 2:53-61. doi: 10.1111/j.1467-789X.2007.00359.x
LTM16	Australia	FOPL / Food Taxes / Marketing restrictions	Hunt D. How food companies use social media to influence policy debates: a framework of Australian ultra-processed food industry Twitter data. Public Health Nutr. 2021 Jul;24(10):3124-3135. doi: 10.1017/S1368980020003353. Epub 2020 Nov 23. PMID: 33222709.
LTM17	Thailand	FOPL / Food Taxes / Marketing restrictions	Jaichuen N, Phulkerd S, Certthkrikul N, Sacks G, Tangcharoensathien V. Corporate political activity of major food companies in Thailand: an assessment and policy recommendations. Globalization and Health. 2018; 14 (115).
LTM18	NZ	FOPL / Food Taxes / Marketing restrictions	Jenkin G, Signal L, Thomson G. Nutrition policy in whose interests? A New Zealand case study. Public Health Nutr. 2012 Aug;15(8):1483-8. doi: 10.1017/S1368980011003028.
LTM19	NZ	FOPL / Food Taxes / Marketing restrictions	Jenkin GL, Signal L, Thomson G. Framing obesity: the framing contest between industry and public health at the New Zealand inquiry into obesity. Obes Rev. 2011 Dec;12(12):1022-30. doi: 10.1111/j.1467-789X.2011.00918.x.
LTM20	UK	FOPL / Food Taxes / Marketing restrictions	Kraak VI, Swinburn B, Lawrence M, Harrison P. A Q methodology study of stakeholders’ views about accountability for promoting healthy food environments in England through the Responsibility Deal Food Network. Food Policy. 2014; 49: 207–218. doi:10.1016/j.foodpol.2014.07.006
LTM22	Brazil	FOPL / Food Taxes / Marketing restrictions	Mialon M, Cediel G, Jaime PC, Scagliusi FB. “Um processo consistente de gerenciamento dos stakeholders pode garantir a ‘licença social para operar’”: mapeando as estratégias políticas da indústria alimentícia no Brasil. Cad Saúde Pública. 2021; 37(Sup 1):e00085220
LTM21	Colombia	FOPL / Food Taxes / Marketing restrictions	Mialon M, Charry DAG, Cediel G, Crosbie E, Scagliusi FB, Pérez Tamayo EM. “The architecture of the state was transformed in favour of the interests of companies”: corporate political activity of the food industry in Colombia. Glob Health. 2020c; 16(1). doi:10.1186/s12992-020-00631-x
LTM23	Chile	FOPL / Food Taxes / Marketing restrictions	Mialon M, Corvalan C, Cediel G, Scagliusi FB, Reyes M. Food industry political practices in Chile: “the economy has always been the main concern. Glob. Health. 2020; 16(1). doi:10.1186/s12992-020-00638-4
LTM24	South Africa	FOPL / Food Taxes / Marketing restrictions	Mialon M, Crosbie E, Sacks G. Mapping of food industry strategies to influence public health policy, research and practice in South Africa. Int J Public Health. doi:10.1007/s00038-020-01407-1
LTM25	Latin America	FOPL / Food Taxes / Marketing restrictions	Mialon M, Gomes FDS. Public health and the ultra-processed food and drink products industry: corporate political activity of major transnationals in Latin America and the Caribbean. Public Health Nutr. 2019 Jul;22(10):1898-1908. doi: 10.1017/S1368980019000417.
LTM26	France	FOPL / Food Taxes / Marketing restrictions	Mialon M, Mialon J. Analysis of corporate political activity strategies of the food industry: evidence from France. Public Health Nutr. 2018 Dec;21(18):3407-3421. doi: 10.1017/S1368980018001763.
LTM27	Australia	FOPL / Food Taxes / Marketing restrictions	Mialon M, Swinburn B, Allender S, Sacks G. 'Maximising shareholder value': a detailed insight into the corporate political activity of the Australian food industry. Aust N Z J Public Health. 2017 Apr;41(2):165-171. doi: 10.1111/1753-6405.12639
LTM28	Australia	FOPL / Food Taxes / Marketing restrictions	Mialon M, Swinburn B, Allender S, Sacks G. Systematic examination of publicly-available information reveals the diverse and extensive corporate political activity of the food industry in Australia. BMC Public Health. 2016 Mar 22;16:283. doi: 10.1186/s12889-016-2955-7
LTM29	Fiji	FOPL / Food Taxes / Marketing restrictions	Mialon M, Swinburn B, Wate J, Tukana I, Sacks G. Analysis of the corporate political activity of major food industry actors in Fiji. Global Health. 2016;12(1):18. doi: 10.1186/s12992-016-0158-8.
LTM30	Australia	FOPL / Food Taxes / Marketing restrictions	Miller C, Braunack-Mayer A, Wakefield M, Roder D, O'Dea K, Dono J, Ettridge K. Qualitative insights into Australian consumers' views for and against government action on sugary drinks. Public Health Res Pract. 2021;31(2):30122003. doi: 10.17061/phrp30122003. PMID: 34104932.
LTM31	Australia	FOPL / Food Taxes / Marketing restrictions	Miller C, Dono J, Wakefield M, Pettigrew S, Coveney J, Roder D, Durkin S, Wittert G, Martin J, Ettridge K. Are Australians ready for warning labels, marketing bans and sugary drink taxes? Two cross-sectional surveys measuring support for policy responses to sugar-sweetened beverages. BMJ Open. 2019; 9(6). doi: 10.1136/bmjopen-2018-027962
LTM32	USA	FOPL / Food Taxes / Marketing restrictions	Moran A, Musicus A, Soo J, Gearhardt AN, Gollust SE, Roberto CA. Believing that certain foods are addictive is associated with support for obesity-related public policies. Prev Med. 2016; 90: 39–46. doi:10.1016/j.ypmed.2016.06.018
LTM33	Australia	FOPL / Food Taxes / Marketing restrictions	Morley B, Martin J, Niven P, Wakefield M. Public opinion on food-related obesity prevention policy initiatives. Health Promot J Austr. 2012;23(2):86–91. doi: 10.1071/he12086.
LTM34	Australia, France	FOPL / Food Taxes / Marketing restrictions	Patchett AD, Yeatman HR, Johnson KM. Obesity framing for health policy development in Australia, France and Switzerland. Health Promot Int. 2014; 31(1):83-92. doi:10.1093/heapro/dau066
LTM35	Brazil	FOPL / Food Taxes / Marketing restrictions	Pereira TN, Gomes FS, Carvalho CMP, Martins APB, Duran ACFL, Hassan BK, et al. Medidas regulatórias de proteção da alimentação adequada e saudável no Brasil: uma análise de 20 anos. Cad Saúde Pública. 2021; 37 (Sup 1): e00153120. doi:10.1590/0102-311X00153120
LTM36	Australia	FOPL / Food Taxes / Marketing restrictions	Sainsbury E, Hendy C, Magnusson R, Colagiuri S. Public support for government regulatory interventions for overweight and obesity in Australia. BMC Public Health. 2018;18(1):513.
LTM37	Australia	FOPL / Food Taxes / Marketing restrictions	Shill J, Mavoa H, Allender S, Lawrence M, Sacks G, Peeters A, Crammond B, Swinburn B. Government regulation to promote healthy food environments--a view from inside state governments. Obes Rev. 2012 Feb;13(2):162-73. doi: 10.1111/j.1467-789X.2011.00937.x
LTM38	Australia	FOPL / Food Taxes / Marketing restrictions	Street JM, Sisnowski J, Tooher R, Farrell LC, Braunack-Mayer AJ. Community perspectives on the use of regulation and law for obesity prevention in children: A citizens' jury. Health Policy. 2017 May;121(5):566-573. doi: 10.1016/j.healthpol.2017.03.001
LTM39	UE	FOPL / Food Taxes / Marketing restrictions	Suggs LS, McIntyre C. European Union public opinion on policy measures to address childhood overweight and obesity. J. Public Health Policy. 2011; 32(1): 91–106. doi:10.1057/jphp.2010.44
LTM40	Australia, NZ	FOPL / Food Taxes / Marketing restrictions	Swinburn B, Wood A. Progress on obesity prevention over 20 years in Australia and New Zealand. Obes Rev. 2013 Nov;14 Suppl 2:60-8. doi: 10.1111/obr.12103.
LTM41	Australia	FOPL / Food Taxes / Marketing restrictions	Watson WL, Sarich P, Hughes C, Dessaix A. Monitoring changes in community support for policies on obesity prevention. Aust NZ J Public Health. 2021; 45:482-90; doi: 10.1111/1753-6405.13153
LM1	South Africa	FOPL / Marketing restrictions	Igumbor EU, Sanders D, Puoane TR, Tsolekile L, Schwarz C, et al. ‘‘Big Food,’’ the Consumer Food Environment, Health, and the Policy Response in South Africa. Plos One Med. 2012; 9(7): e1001253.
LM2	Canada	FOPL / Marketing restrictions	Vandenbrink D, Pauzé E, Kent MP. Strategies used by the Canadian food and beverage industry to influence food and nutrition policies. Int J Behav Nutr Phys Acty. 2020; 17(1). doi:10.1186/s12966-019-0900-8
M1	Australia	Marketing restrictions	Berry NM, Carter P, Nolan R, Grande ED, Booth S. Public attitudes to government intervention to regulate food advertising, especially to children. Health Promot J Austr. 2017;28(1):85-87. doi: 10.1071/HE16065.
M2	Australia	Marketing restrictions	Chung A, Shill J, Swinburn B, Mavoa H, Lawrence M, Loff B, Crammond B, Sacks G, Allender S, Peeters A. An analysis of potential barriers and enablers to regulating the television marketing of unhealthy foods to children at the state government level in Australia. BMC Public Health. 2012 Dec 28;12:1123. doi: 10.1186/1471-2458-12-1123.
M3	USA	Marketing restrictions	Dietz WH. New strategies to improve food marketing to children. Health Aff (Millwood). 2013 Sep;32(9):1652-8. doi: 10.1377/hlthaff.2012.1294.
M4	Nepal	Marketing restrictions	Fisher L, Dahal M, Hawkes S, Puri M, Buse K. Barriers and opportunities to restricting marketing of unhealthy foods and beverages to children in Nepal: a policy analysis. BMC public health. 2021; 21(1): 1351
M5	Brazil	Marketing restrictions	Gomes FS, Castro IRR, Monteiro CA. Publicidade de alimentos no Brasil: avanços e desafios. Cienc. Cult. 2010; 62 (4). ttp://cienciaecultura.bvs.br/pdf/cic/v62n4/a15v62n4.pdf
M6	USA	Marketing restrictions	Goren A., Harris JL, Schwartz MB, Brownell K. D. Predicting Support For Restricting Food Marketing To Youth. Health Aff. 2010; 29(3), 419–424. doi:10.1377/hlthaff.2009.0734
M7	Brazil	Marketing restrictions	Henriques P, Dias PC, Burlandy L. A regulamentação da propaganda de alimentos no Brasil: convergências e conflitos de interesses.Cad Saude Publica. 2014 Jun;30(6):1219-28. doi: 10.1590/0102-311x00183912.
M8	UK	Marketing restrictions	Lauber K, Hunt D, Gilmore AB, Rutter H. Corporate political activity in the context of unhealthy food advertising restrictions across Transport for London: A qualitative case study. PLoS Med. 2021; 18(9): e1003695. https://doi.org/ 10.1371/journal.pmed.1003695
M9	Malaysia	Marketing restrictions	Ng S, Kelly B, Yeatman H, Swinburn B, Karupaiah T. Policy Inertia on Regulating Food Marketing to Children: A Case Study of Malaysia. Int J Environ Res Public Health. 2021 Sep 12;18(18):9607. doi: 10.3390/ijerph18189607.
M10	Fiji	Marketing restrictions	Phillips T, Ravuvu A, McMichael C, Thow AM, Browne J, Waqa G, et al. Nutrition policy-making in Fiji: working in and around neoliberalisation in the Global South. Crit. Public Health. 2019: 1–11. doi:10.1080/09581596.2019.1680805
M11	USA	Marketing restrictions	Roehr B. US efforts to limit marketing of unhealthy food to children are delayed. BMJ. 2012; 344: e3340–e3340. doi:10.1136/bmj.e3340
M12	Mexico	Marketing restrictions	Théodore F, Juárez-Ramírez C, Cahuana-Hurtado L, Blanco I, Tolentino-Mayo L, Bonvecchio A. [Barriers and opportunities for the regulation of food and beverage advertising to children in Mexico]. Salud Publica Mex. 2014;56 Suppl 2:s123-9.
M13	UK	Marketing restrictions	Thompson C, Clary C, Er V, Adams J, Boyland E, Burgoine T, Cornelsen L, de Vocht F, Egan M, Lake AA, Lock K, Mytton O, Petticrew M, White M, Yau A, Cummins S. Media representations of opposition to the 'junk food advertising ban' on the Transport for London (TfL) network: A thematic content analysis of UK news and trade press. SSM Popul Health. 2021 ;15:100828. doi: 10.1016/j.ssmph.2021.100828.
M14	Fiji	Marketing restrictions	Thow AM, Waqa G, Browne J, Phillips T, McMichael C, Ravuvu A, et al. The political economy of restricting marketing to address the double burden of malnutrition: two case studies from Fiji. Public Health Nutr. 2021;24(2):354-363.
M15	USA	Marketing restrictions	Tripicchio G, Heo M, Diewald L, et al. Restricting advertisements for high-fat, high-sugar foods during children's television programs: atti-tudes in a US population-based sample. Child Obes. 2016;12: 113-118
M16	Australia	Marketing restrictions	Udell T, Mehta K. When two sides go to war: newspaper reporting of “television food advertising restrictions” as a solution to childhood obesity. Health Risk Soc.2008; 10(6), 535–548. doi:10.1080/13698570802533705
M17	Australia	Marketing restrictions	Watson WL, Martin J. Countering commercial interests: building advocacy campaigns to protect children from food marketing. Public Health Res Pract. 2019;29(3):e2931923.
