# Supplementary material for: Barriers and Facilitators Related to the Adoption of Policies to Reduce Ultra-Processed Foods Consumption: A Scoping Review
Source: Int J Environ Res Public Health. 2023 Mar 8;20(6):4729. doi: 10.3390/ijerph20064729 (PMC10048733; doi:10.3390/ijerph20064729)
Supplement: Supplementary file 1 [file ijerph-20-04729-s001.zip › Supplementary file S2_Enablers related to ultraprocessed food taxes frontofpackage labeling and marketing restrictions by country.xlsx]

## Sheet: Planilha1
Cate gory	Domain	Sub-domain	Facilitators	Food Tax													Front-of-package labeling													Marketing restrictions
Contextual	Political-economic environment	The economy	Neoliberal/conservative environment and stakeholders' positions	DK	FR	GB	US
			Progressive environment and stakeholders' positions	AU	CO	FR	ZA	GB	US								AU	CL	CO	MX	UY									AU	CL	CO	MX
		Elections	Change from progressive to conservative party Conservative party remained in Power after election	FR	MX
			Change from conservative to progressive party Progressive party remained in Power after election	AU	DK	NZ											AU	MX												AU	BR	MX
		Population support	Data demonstrate public support (>50% or higher than percentual opposed or than necessary to the approval)	AU	MX	NZ	SA	ZA	GB	US							AU	BR	CA	NZ	US	UY								AU	CA	MX	US	GB
		Media support	More favorable articles and editorials	AU	GB	MY	ZA	US																						AU
	Knowledge and awareness	Amplification	Discussion increase about the problem and the policy in the media	AU	FR	MX	NZ	GB	US								AU	CL	NZ											AU	CL	NZ	UY
		Production	Existance of evidence (obesity and UFP (ultra-processed food) intake consequences; other countries, local policy impact; population support; campaigns)	AU	CO	DK	FR	IE	MX	NZ	SA	ZA	TH	GB	US		AU	CA	CL	CO	EC	FR	IR	MX	NZ	TH	US	UY		AU	BR	CA	CL	FJ	MY	MX	NP	TH	US
Government	Government environment	Policy agenda	The problem and its policies solutions become part of policy agenda, and targets and programmes are created	AU	BR	CO	DK	FR	IE	MX	PH	ZA	TH	GB	US		AU	BR	CA	CN	CL	CO	EC	FR	IR	MX	ZA	TH	UY	AU	BR	CA	CL	CO	FR	FJ	MY	MX	ZA	TH
			Economic and fiscal reforms or budget crises	AU	BR	CO	DK	FR	MX	PH	SA	ZA	US				MX													MX
			Increased discussion in subnational governments	AU	MX												AU	MX												AU	MX
		Health-in-all policies	Health is considered and prioritized in the development of all government policies relating to food.	MX	US
		Parliamentary position	Parties and/or important legislative leaders support the policy, even when they are not allies or part of the governing coalition.	DK	FR	MX	PH	ZA	US								CL	MX												CL	MX
		Technical team	Changes in the technical team	US													IR
			Technical team and techinical decision-makers act for/supports adoption of the policy	BR	CO	IE	SA	ZA	US								AU	BR	CN	CL	FR	IR								BR	CL	FR	US
		Government position	Head of State explicits worry about the problem and support to the policy	CO	IE	FR	MX	PH	SA	GB	US						CL	EC	FR	MX										CL	FJ	MX	MY	GB
			Ministry/secretary of health explicits worry about the problem and support to the policy	AU	BR	CO	FR	FJ	MY	MX	PH	SA	ZA				AU	CL	EC	FR	MX	NZ								AU	CL	FJ	MX	ZA
			Ministry/secretary of economy/finances explicits worry about the problem and support to the policy	BR	CO	DK	FR	FJ	MX	PH	SA	ZA	GB				CL	UY												CL	FJ
			Changes in position of government or in the political forces	FR	MX	GB											MX													MX
	Governance	Leadership	Government (Executive) conduces the policy process	CO	BR	DK	FR	FJ	IE	MX	PH	SA	ZA	TH	GB	US	AU	BR	CA	CL	EC	FR	IR	MX	ZA	TH	UY			AU	BR	CA	CL	FJ	MX	MY	TH	GB	US
			A member of government [Parliment or Executive] acts as a leader(s) to promote(s) the policy	AU	BR	CO	FR	MX	PH	ZA	US						AU	CL	CO	MX										AU	CL	CO	FR	MX	US
		Transparency	Open discussions promoted by the government (eg. seminars, consultations, public hearings) to discuss the policy with society	IE	MX	ZA	TH	GB	US								BR	CL	CO	FR	TH	UY								BR	CL	CO	TH	GB	US
			There are procedures to restrict commercial influences on the policy formulation	AU	BR												AU	BR	CA	CL	MX	UY								AU	BR	CA	CL	MX
			Avoid stakeholders to know the decision before the final divulgation	FR	MX	GB											CL													CL
		Use of Evidence	Mechanisms implemented to promote production and use of evidence in policy development	AU	CO	DK	MX	PH	GB	US							AU	BR	CL	FR	IR	MX	NZ	US	UY					AU	BR	CL	FJ	MX	US
			Promote analysis of the policy cost-efectiveness, technical feasibilities, and acceptability, and pre-establish policy monitoring and evaluation	DK	FR	IE	MX	NZ	PH	ZA							AU	BR	CL	FR	MX	NZ								AU	CL	NZ
		Accountability	Mechanisms are used to accountanble actors for their actions	MX	PH	US											CL													CL
		Legal support	International commitments made	AU	BR	MX	ZA										AU	BR	FR	ZA	UY									AU	BR	FJ	MX	ZA
			Human rights are recognize in the Constitution General laws and regulaments support the policy approval Ensure the policy has a legal basis not to be questioned	BR	MX	US											BR	EC	UY											BR	MX
	Coalition management	Negociation	Government negotiates rules that can be given, postponed or gradually implemented, or reduces restrictions to approve the regulation	FR	TH												CL	CO	IR											CL
		Plataforms for interaction	Promotion of cooperation and coordination of all government sectors to ensure policy coherence, alignment, and integration	CO	FR	IE	MX	PH	US	GB							CL	IR	MX											CL	FJ	MX	US
			Structures and mechanisms for interactions with or support civil society on policy design	AU	CO	DK	MX	NZ	TH	US							AU	BR	CL	FR	MX	NZ	TH	UY						AU	BR	CL	FJ	MX	NZ	TH
	Resources	Workforce development and funding	Sufficient burocratic resources, capacity (numbers and skills) and budget	AU	US												AU	CN												AU	BR
International organizations	Political environment	Leadership	Visible support for the policy, before it approval, whether in speeches by organizational leaders directed to the country or in technical reports	AU	BR	CO	FR	IE	MX	PH	ZA	GB					AU	BR	CN	CL	EC	IR	MX	UY						AU	BR	CL	FJ	MX	MY
	Direct involvement and influence in policy	Actor in government decision making	Seek involvement in working, technical and advisory groups or provide technical and advice support to policy-makers, based on scientific evidence	CO	MX	ZA											CL	EC	FR	UY										CL	FJ	MY
Civil Society	Information management	Credibility, Production and Amplification	Fund or realize research about the problem and the policy and disseminate proposals and arguments based on scientific evidence without conflict of interest (COI) and supported by academics and health professionals	AU	BR	CO	DK	FR	IE	MX	NZ	PH	ZA	GB	US		AU	BR	CL	CO	EC	FR	MX	NZ	TH	UY				AU	BR	CL	CO	FJ	MX	MY	NP	NZ	US
			Participate in and host scientific events	CO	MX	ZA	US										AU	CL	TH											CL
			Create social marketing campaigns before the approval, specially if they are able to compete with the widespread marketing of ultra-processed products and frame debate	AU	CO	IE	MX	ZA	US	GB							MX	BR												CO	FJ	MX	MY	US
			Simplify, refine, and adapt messages on obesity and policies related to decision makers	AU	MX	ZA											AU													AU
	Direct involvement and influence in policy	Indirect access	Realize advocacy actions directly and indirectly (through third parties)	AU	CO	IE	MX	NZ	ZA	GB	US						AU	CL	CO	MX	NZ									AU	CL	CO	MX	MY	NP	NZ
			Strategically, get supporters or include advocates for the topic in strategic positions (legislative bodies, political parties, government etc)	CO	MX												AU	CL	CO	MX										AU	CL	CO	MX
		Actor in government decision making	Seek involvement in working, technical and advisory groups or provide technical and advice support to policy-makers, based on scientific evidence	AU	CO	DK	IE	MX	NZ	GB	US						AU	BR	CA	CL	CO	EC	FR	MX	NZ	UY				AU	BR	CA	CL	CO	FJ	MX	NZ	US
	Coalition management	Establish relationships with the media	Establish close relationships with media organizations, journalists, celebrities and bloggers to facilitate media advocacy	AU	IE	MX	NZ	ZA	GB								AU	CO												AU	CO	NP	GB
		Opposition, fragmentation and destabilization	Monitor and expose strategies of corporate political activities	AU	FJ	MX	NZ	GB	US								CL	CO	FR	MX	NZ									AU	BR	CL	CO	FJ	MX	NZ	TH
		Constituency fabrication	Create broad-based and well-coordinated groups that include a wide variety of civil groups from diverse areas	AU	IE	MX	NZ	ZA	GB	US							AU	BR	CO	MX	NZ									AU	CO	MX	NZ
			Procure support of community and business groups to defend public health measures	BR	MX	GB	US																							AU	FJ
		Seek involvement of the community	Involve citizens in political campaigns	IE	MX	NZ	ZA	GB	US								BR	CO	FR											AU	BR	CO	US
		Leadership	Identify opportunities, as elections, crises, changes, reforms, as well predict opposition actions, and use them to promote the policy timely	AU	MX	US											CO	MX												AU	CO	FJ	MX
			Define or promote leaders from the civil society who are able to mobilize society and promote the opening of the political window	AU	MX												CL	CO												CL	CO
		Funding	Establish partnerships to increase the capacity of people and the financial and regulatory resources, maintaining transparency in their funding sources	AU	MX	ZA	US										AU	MX												AU	MX
	Legal actions	Legal action against opponents	Litigate against State or industry or provide technical and legal assistance in existing processes																											BR	CO	US
Private Sector	Coalition management	Opposition fragmentation and destabilization	Lack of cohesion and coordination between interests groups	BR	FR	GB											CN													GB
