# Supplementary material for: Barriers and Facilitators Related to the Adoption of Policies to Reduce Ultra-Processed Foods Consumption: A Scoping Review
Source: Int J Environ Res Public Health. 2023 Mar 8;20(6):4729. doi: 10.3390/ijerph20064729 (PMC10048733; doi:10.3390/ijerph20064729)
Supplement: Supplementary file 1 [file ijerph-20-04729-s001.zip › Supplementary file S3_Barriers related to ultra-processed food taxes frontofpackage labeling and marketing restrictions by country.xlsx]

## Sheet: Planilha1
Category	Domain	Sub-domain	Barriers	Food Tax														Front-of-package labeling															Marketing restrictions
Contextual	Political-economic environment	The economy	Neoliberal/conservative environment and stakeholders' positions	AU	CO	DK	FJ	MX	ZA	GB	US							AU	CL	CO	FR	FJ	MX	UY	ZA								AU	CL	CO	FJ	MX	ZA
			Progressive environment and stakeholders' positions	MX	US
			Economic importance of the agricultural sector to the country The country is one of the biggest markets for the industry or have a potential market expansion	AU	BR	FJ	MX	SA	ZA	TH								AU	BR	FJ	MX	ZA	TH										AU	BR	FJ	MX	ZA	TH
		Elections	Change from progressive to conservative party Conservative party remained in Power after election	AU	CO													AU	CL	UY													AU	CL
			Change from conservative to progressive party Progressive party remained in Power after election																														BR
		Population position	Data demonstrate public opposition	AU	DK	FR	IE	GB	US																								US
		Media position	More unfavorable articles and editorials	CO	DK	FR	FJ	ZA	US									CL	FJ														CL	FJ
	Knowledge and awareness	Production	Lack of evidence about population nutritional status and food intake, policy definitions, policy impact and effetiveness, specially local data	AU	FR	NZ												AU	CN	CL	NZ												AU	CL	MY	NP	NZ	US
Government	Government environment	Policy agenda	Economic and fiscal reforms or budget crises	DK
			Political crisis (inside parties and/or in the governement) or other problem dominates the policy agenda	CO	ZA													CO															CO
		Economy-above-all policies	Economic goals have primacy in policy decisions compared to health	AU	BR	DK	NZ	TH	US									AU	FJ	NZ													AU	BR	FJ	NZ
		Parliamentary position	Parties and/or important legislative leaders act against the policy, even when they are allies or part of the governing coalition. They used strategies to impede the norm approval	AU	BR	CO	DK	FR	MX	US								AU	NZ														BR	US
		Technical team	Changes in the technical team																														BR
			Technical team and techinical decision-makers act against the policy/ technical inertia	AU	NZ													AU	US														AU
		Government position	Lack of priority or opposition by the head of State	AU	BR	CO	FR	NZ	GB	US								AU	BR	CN	NZ												AU	BR	NZ
			Lack of priority or opposition by ministry/secretary of health	MX	BR	NZ	GB											AU	BR														NP
			Lack of priority or opposition by ministry/secretary of economy/trade/agriculture/commerce	AU	DK	FR	FJ	MY										CL	CO	FJ													CL	NP
			Changes in position of government or in the political forces	DK														CO	UY														BR	ZA
	Governance	Transparency	Open discussions promoted by the government (eg. seminars, consultations, public hearings) to discuss the policy with society	US
			Lack of procedures to restrict commercial influences on decision makers	AU	BR	CO	DK	FR	FJ	MX	NZ	PH	ZA	TH	US			AU	BR	CL	CO	EC	FR	FJ	MX	NZ	TH	UY					AU	BR	CL	CO	FR	FJ	MX	NP	NZ	TH	GB	US
			Promote partnerships with food industry, including in the working groups related to policy design	AU	BR	CO	DK	FR	FJ	MX	NZ	ZA	TH	GB				AU	BR	CL	CO	FR	FJ	MX	NZ	ZA	TH						AU	BR	CL	CO	FR	FJ	MY	MX	NP	NZ	ZA	TH	US
		Use of Evidence	Promote analysis of the policy cost-efectiveness, technical feasibilities, and acceptability, and pre-establish policy monitoring and evaluation	AU														AU	NZ
		Legal support	International/national rules impede or could delay regulatory measures or they are unclear or there are international pressure against them	AU	BR	FR	IE	MX	NZ	SA								AU	FR	NZ	US	UY											AU	BR	NP	NZ	GB
	Coalition management	Negociation	Government negotiates rules that can be given, postponed or gradually implemented, or reduces restrictions to approve the regulation	PH	ZA													CL	CO	EC	FJ												BR	CL	CO
		Opposition fragmentation destabilization	Strategies are used by the government to supress discussions about the policy, including strategies used by parliamentarians and transfer of responsibility	BR	CO	MX	US											CO															AU	CO	US
		Plataforms for interaction	Lack of integration and cohesion between areas	AU	BR	FJ	MX	MY	NZ									AU	CL	CO	NZ												AU	BR	CL	CO	MY	NP	NZ
	Resources	Workforce development and funding	Burocratic, capacity (numbers and skills) and budget are not sufficient	AU	DK	MX	NZ											AU	CL	NZ													AU	CL	FJ	MY	NP	NZ	US
	Technical issues	Policy criterias	Difficulties to define policy criterias	AU	FR	US												AU	CL	CN													AU	CL	MY	NP
Civil Society	Coalition management	Opposition fragmentation destabilization	Lack of cohesion between interests groups and divergent messages to the public, including partnerships with food industry	AU	DK	FR	MX	GB	US									AU	FJ	NZ													AU	NP
		Involvement of the community	Low involvment of civil society or citizens in political campaigns and advocacy strategies	AU	DK	FR												EC															FJ	MY	NP
	Resources	Workforce development and funding	The budget and capacity available is not sufficient for action and restricts independent positions	NZ	US													AU	NZ														BR	FJ	NZ
Private Sector	Information management	Production	Fund research, including through academics, ghost writers, own research institutions and front groups	AU	BR	CO	DK	FR	MX	ZA	TH	US						AU	BR	CA	CL	CO	FR	TH									AU	BR	CA	CL	CO	FR	MX	TH	GB
		Amplification	Cherry pick data that favors the industry, including use of non-peer reviewed or unpublished evidence or use arguments that have not evidence	AU	CO	DK	FR	FJ	IE	MX	NZ	ZA	TH	GB	US			AU	BR	CA	CL	CO	FR	FJ	NZ	ZA	TH	UY					AU	CA	CL	CO	FR	FJ	MX	NZ	ZA	TH	GB	US
			Participate in and host scientific events	AU	BR	CO	DK	FR	MX	ZA	US							AU	BR	CL	CO	FR	MX	ZA									AU	BR	CL	CO	FR	MX	ZA
			Propose industry-sponsored education, including social marketing campaigns against the policy or related to obesity	AU	BR	CO	FR	FJ	MX	ZA	TH	GB	US					AU	BR	CA	CL	CO	FR	FJ	MX	ZA	TH						AU	BR	CA	CL	CO	FR	FJ	MX	ZA	TH
		Suppression	Criticize evidence, and emphasize its complexity, uncertainty, and disagreement among scientists, focusing on doubt in science	AU	BR	CO	DK	FR	IE	MX	PH	ZA	GB	US				AU	BR	CA	CL	CO	FR	MX	TH	UY							AU	BR	CA	CL	MY	MX	GB	US
			Suppress the dissemination of research or data that does not fit the industry’s interests	CO	ZA													CL															CL	GB
		Credibility	Fronting: concealing industry links to information/evidence, including through the use of scientists as advisers, consultants or spokespersons	BR	CO	FR	MX	TH	GB	US								BR	CA	CO	FR	MX	TH	UY									BR	CA	CO	FR	MX	TH
	Direct involvement and influence in policy	Indirect access	Lobby directly and indirectly (through third parties) to influence legislation and regulation so that it is favorable to the industry	AU	BR	CO	DK	FR	FJ	IE	MX	NZ	PH	ZA	TH	GB	US	AU	BR	CA	CL	CO	EC	FR	FJ	MX	NZ	TH	US	UY			AU	BR	CA	CL	CO	FR	FJ	MY	MX	NP	NZ	TH	GB	US
			Use the “revolving door”, i.e. ex-food industry staff work in government organizations and vice versa	CO	FJ	MX	TH	US										AU	CL	CO	FJ	MX	TH	US									BR	CL	CO	FJ	MX	TH	US
		Finantial incentives	Fund and provide financial incentives to political parties and policy makers (donations, gifts, entertainment or other financial inducements)	AU	BR	CO	FJ	MX	TH	US								AU	BR	CA	CL	CO	FJ	MX	TH								AU	BR	CA	CL	CO	FJ	MX	TH	US
		Threats	Threaten to withdraw or withdraw investments if new public health policies are introduced	AU	CO	DK	FR	FJ	IE	MX	ZA	GB	US					AU	FJ														AU	FJ
		Actor in government decision making	Seek involvement in government working groups, technical groups and advisory groups and provide techinical support to policy makers	AU	BR	CO	DK	FR	FJ	MX	NZ	ZA	TH					AU	BR	CL	CO	FR	FJ	MX	NZ	TH							AU	BR	CL	CO	FR	FJ	MX	MY	NP	NZ	TH	GB	US
	Legal actions	Legal action against opponents	Litigate or threaten to litigate against governments, organizations or individuals	CO	BR	DK	FR	IE	ZA	GB	US							BR	CL	CO	MX	GB	US	UY									BR	CL	CO	MX	GB	US
		Influence trade and investment agreements	Influence the development of trade and investment agreements such that clauses favorable to the industry are included, using it to delay regulation	DK	BR	FR	FJ	IE	MX	SA	GB							AU	BR	CA	CL	CO	EC	FR	FJ	IR	MX	NZ	ZA	TH	US	UY	CA	CL	FJ	MX
	Coalition management	Relationships with opinion leaders and health organizations	Promote public-private interactions with health and environmental organizations	AU	BR	CO	DK	FR	FJ	IE	MX	ZA	TH	GB	US			AU	BR	CA	CL	CO	FR	FJ	MX	ZA	TH	US	UY				AU	BR	CA	CL	CO	FR	FJ	MX	ZA	TH	US
			Establish informal relationships with key opinion leaders	AU	BR	CO	DK	FR	FJ	IE	MX	NZ	ZA	TH	GB	US		AU	BR	CA	CN	CL	CO	FR	FJ	MX	NZ	ZA	TH	US	UY		AU	BR	CL	CO	FR	FJ	MY	MX	NZ	ZA	TH
			Support professional organizations, including through funding and/or advertising in their publications	AU	BR	FR	MX	ZA										AU	BR	CL	FR	MX	ZA										AU	BR	CL	FR	MX	ZA
		Involvement in the community	Undertake corporate philanthropy, support events and community-level initiatives, and support physical activity initiatives	AU	BR	CO	DK	FR	FJ	IE	MX	ZA	TH	GB	US			AU	BR	CA	CL	CO	EC	FR	FJ	MX	ZA	TH					AU	BR	CA	CL	CO	FR	FJ	MX	ZA	TH
		Constituency fabrication	Procure the support of business groups to oppose public health measures, from international groups to food manufactoring producers and small businesses, creating cohesion between interested actors who are against the policy	AU	CO	DK	FR	FJ	IE	MX	ZA	TH	GB	US				AU	BR	CL	CO	FR	FJ	MX	NZ	ZA	TH						AU	BR	CL	CO	FJ	MX	ZA	TH	GB	US
			Establish fake grassroots organizations (‘astroturfing’)	DK	FR	IE	MX	ZA	GB	US								BR															AU	BR	GB
		Opposition fragmentation destabilization	Discredit and/or threat public health advocates personally and publicly, e.g. through the media, blogs	AU	BR	CO	DK	FR	FJ	IE	MX	ZA	GB	US				AU	BR	CA	CL	CO	FR	FJ	MX	UY							AU	BR	CA	CL	CO	FJ	MX	GB	US
			Infiltrate, monitor the operation and advocacy strategies of public health advocates, groups and organizations	CO	MX													CO	MX														CO	MX
			Create antagonism between professionals	AU	MX													AU															AU	BR
		Establish relationships with the media	Establish close relationships with media organizations, journalists and bloggers	BR	CO	FR	FJ	IE	MX	TH	US							BR	CL	CO	FJ	MX	TH	GB									BR	CL	CO	FJ	MX	TH	US
